# Supplementary material for: Whole Process of Standardization of Diffusion-Weighted Imaging: Phantom Validation and Clinical Application According to the QIBA Profile
Source: Diagnostics (Basel). 2024 Mar 9;14(6):583. doi: 10.3390/diagnostics14060583 (PMC10969680; doi:10.3390/diagnostics14060583)
Supplement: Supplementary file 1 [file diagnostics-14-00583-s001.zip]

Archive with 1 entries (1 files):
- diagnostics-2858129-supplementary.pdf
